# Supplementary material for: Diet and Other Modifiable Factors in Long-Term Decline of Kidney Function: Observational and Population-Based Cohort Study
Source: Nutrients. 2023 Oct 11;15(20):4337. doi: 10.3390/nu15204337 (PMC10609413; doi:10.3390/nu15204337)
Supplement: Supplementary file 1 [file nutrients-15-04337-s001.zip]

Archive with 1 entries (1 files):
- nutrients-2638504-supplementary.pdf
